# Supplementary material for: Urinary Polycyclic Aromatic Hydrocarbon Metabolites Are Associated with Biomarkers of Chronic Endocrine Stress, Oxidative Stress, and Inflammation in Adolescents: FLEHS-4 (2016–2020)
Source: Toxics. 2021 Oct 1;9(10):245. doi: 10.3390/toxics9100245 (PMC8537433; doi:10.3390/toxics9100245)
Supplement: Supplementary file 1 [file toxics-09-00245-s001.zip]

Archive with 1 entries (1 files):
- toxics-1356629-supplementary.pdf
